# Supplementary material for: Mistaken Identity: Misidentification of Other Vascular Structures as the Inferior Vena Cava and How to Avoid It
Source: Diagnostics (Basel). 2024 Oct 4;14(19):2218. doi: 10.3390/diagnostics14192218 (PMC11476350; doi:10.3390/diagnostics14192218)
Supplement: Supplementary file 1 [file diagnostics-14-02218-s001.zip]

Archive with 2 entries (2 files):
- RHV - Supplementary Video S1 - examples of abdominal aortas misdx by learners as IVC.mp4
- RHV - Supplementary Video S2 - RHV vs IVC.mp4
